# Supplementary material for: Spatiotemporal Remodeling of Presynaptic Terminals in Human Neuromuscular Junctions
Source: Int J Mol Sci. 2026 Feb 17;27(4):1928. doi: 10.3390/ijms27041928 (PMC12940820; doi:10.3390/ijms27041928)
Supplement: Supplementary file 1 [file ijms-27-01928-s001.zip]

Archive with 1 entries (1 files):
- ijms-4065597-supplementary.pdf
